# Supplementary material for: Spatial and temporal coevolution of N2 neuraminidase and H1 and H3 hemagglutinin genes of influenza A virus in US swine
Source: Virus Evol. 2021 Oct 8;7(2):veab090. doi: 10.1093/ve/veab090 (PMC8864744; doi:10.1093/ve/veab090)
Supplement: veab090_Supp [file veab090_supp.zip]

Archive with 1 entries (1 files):
- Zeller_etal_N2_supFigure-R2.pdf
